# Supplementary material for: Application of High Voltage Electrical Discharge Treatment to Improve Wheat Germination and Early Growth under Drought and Salinity Conditions
Source: Plants (Basel). 2021 Oct 9;10(10):2137. doi: 10.3390/plants10102137 (PMC8538633; doi:10.3390/plants10102137)
Supplement: Supplementary file 1 [file plants-10-02137-s001.zip]

Archive with 1 entries (1 files):
- plants-1396261-supplementary.pdf
